# Supplementary material for: PTSD and Depression Symptoms Increase Women’s Risk for Experiencing Future Intimate Partner Violence
Source: Int J Environ Res Public Health. 2022 Sep 26;19(19):12217. doi: 10.3390/ijerph191912217 (PMC9566456; doi:10.3390/ijerph191912217)
Supplement: Supplementary file 1 [file ijerph-19-12217-s001.zip]

Archive with 1 entries (1 files):
- ijerph-1906996-supplementary.pdf
